# Supplementary material for: Sexual Dysfunction of Patients with Diffuse Low-Grade Glioma: A Qualitative Review of a Neglected Concern
Source: Cancers (Basel). 2022 Jun 20;14(12):3025. doi: 10.3390/cancers14123025 (PMC9221288; doi:10.3390/cancers14123025)
Supplement: Supplementary file 1 [file cancers-14-03025-s001.zip]

Archive with 1 entries (1 files):
- cancers-1722457-supplementary.pdf
